# Supplementary material for: Urinary Nitric Oxide Levels Are Associated with Blood Pressure, Fruit and Vegetable Intake and Total Polyphenol Excretion in Adolescents from the SI! Program
Source: Antioxidants (Basel). 2022 Oct 28;11(11):2140. doi: 10.3390/antiox11112140 (PMC9686949; doi:10.3390/antiox11112140)
Supplement: Supplementary file 1 [file antioxidants-11-02140-s001.zip]

Archive with 1 entries (1 files):
- antioxidants-1980796-Supplementary.pdf
